# Supplementary material for: Identification of Streptococcus suis putative zoonotic virulence factors: A systematic review and genomic meta-analysis
Source: Virulence. 2021 Nov 25;12(1):2787–97. doi: 10.1080/21505594.2021.1985760 (PMC8632099; doi:10.1080/21505594.2021.1985760)
Supplement: Supplemental Material [file KVIR_A_1985760_SM7428.zip]

Archive with 7 entries (6 files):
- supplementary/
- supplementary/2021.09.22_Appendix1 (1).docx
- supplementary/2021.09.22_Appendix2_Data_Extraction_Table_PDFView.pdf
- supplementary/2021.09.22_Appendix2_Data_Extraction_Table_PDFView.xlsx
- supplementary/2021.09.22_Appendix3_includedBiosamples.pdf
- supplementary/2021.09.22_Appendix3_includedBiosamples.xlsx
- supplementary/2021.10.05_AppendixTables (1).xlsx
